# Supplementary material for: Acidic pH promotes degranulation and reduces oxidative stress in human primary neutrophils
Source: EXCLI J. 2026 Jul 13;25:1090–106. doi: 10.17179/excli2026-9092 (PMC13402789; doi:10.17179/excli2026-9092)
Supplement: Supplementary data [file EXCLI-25-1090-s-002.xlsx]

## Sheet: Viability
6.1	6.4	6.7	7.0	7.4	7.8	8.1	8.4	Triton-X
2.40984	1.6357	1.62145	1.45037	1.33322	1.40757	1.50878	1.6155	0.0112638
1.14251	0.721364	1.23362	0.742941	0.742941	0.444859	0.860416	1.14411	-0.189664
1.15466	1.04432	1.29813	1.21223	1.05804	0.706304	1.17178	0.964723	-0.00297033
0.608138	1.35773	1.03659	1.17204	1.24249	0.959039	0.842163	0.692791	0.014746
1.14631	0.956846	1.12986	1.23944	0.969153	1.20595	1.60794	1.58108	0.121021
2.93577	1.8718	1.92154	1.12528	0.844473	1.43536	1.62942	1.87584	0.0131744
0.982685	2.78157	1.09696	1.21444	1.21444	1.67555	0.744539	0.367341	-0.208844
0.897841	0.796916	1.25148	1.01959	0.876214	0.624504	0.998965	0.787004	0.0001335
0.688968	1.43009	1.01365	0.859093	0.895412	0.886128	0.674222	0.729656	0.0150191
1.08572	1.13542	1.04335	1.20181	0.961106	1.21269	1.53386	1.60984	0.123861
3.09178	2.13597	1.67282	1.04285	0.822309	1.50463	1.61556	1.61026	0.0494768
0.710176	0.839638	1.10256	0.521577	0.521577	0.635855	1.66276	0.269846	-0.188066
0.818242	0.877816	1.32487	1.02079	1.06575	0.766679	1.25879	0.802423	0.00303708
0.756963	1.25096	0.938012	0.770344	0.862097	0.78864	0.77444	0.710268	0.0114691
1.16808	1.04986	1.06051	1.21151	1.06974	1.21553	1.60392	1.56286	0.109897

## Sheet: SYTOX Green
	CTRL																					PMA
6.1	1.671	1.569	1.903	0.5521	0.6848	0.5522	1.601	1.18	1.043	1.783	2.079	1.978	68.22	83.92	0.643	2.688	3.306	2.412	2.784	62.41	1.85	22.22	21.4	0.716	20.58	14.74	15.54	23.6	30.68	2.011	10.34	8.265	7.42	2.687	5.159	4.61	12.59	12.39	34.06	12.54	10.57	13.52
6.4	1.868	0.8318	0.8178	8.02	9.034	6.122	10.88	9.846	12.21	0.8277	8.22	1.42	1.153	20.43	1.288	1.798	3.22	1.795	3.39	3.588	4.278	36.34	27.36	26.73	60.96	40.68	31.12	71.83	63.45	19.92	13.67	15.02	16.5	14.19	19.2	14.37	29.93	27.24	29.58	36.31	40.39	41.91
6.7	0.8919	2.384	5.361	5.356	5.476	3.977	6.084	7.116	7.253	0.8277	8.22	1.42	57.76	46.6	6.649	6.468	10.09	10.29	20.96	20.52	23.5	75.39	47.23	25.92	60.96	40.68	31.12	54.88	42.68	40.48	13.67	15.02	16.5	30.59	27.95	29.93	54.26	51.69	56.34	69.09	73.22	73.43
7	6.14	9.303	11.67	11.43	12.44	11.77	13.63	13.77	14.27	30.38	50.89	10.79	9.681	9.752	11.61	35.44	36.22	36.7	2.164	1.1	5.648	71.11	64.65	46.2	44.82	44.8	38.8	56.89	43.08	45.6	17.82	16.05	18.26	28.79	30.41	32.76	48.62	42.09	47.97	63.21	65.26	74.11
7.4	17.52	16.78	17.45	9.357	12.2	15.52	23.86	20.92	19.52	6.404	9.938	10.59	65.44	79.75	13.24	8.058	11.15	17.78	40.27	42.4	46.07	62.77	67.08	72.5	29.97	36.07	48.32	66.62	67.86	72.41	77.24	84.36	83.71	34.02	29.54	31.53	46.1	45.98	50.76	73.79	81.05	90.02
7.8	22.06	20.64	20.41	9.91	13.22	14.36	23.33	22.96	23.88	7.235	8.485	10.59	91.32	97.03	13.82	1.926	11.08	15.43	39.16	49.07	44.62	48.78	55.2	59.13	35.56	40.39	41.54	64.89	77.57	84.98	92.07	94.16	101.5	23.45	34.39	38.97	33.89	36.36	45.39	69.36	76.86	77.29
8.1	23.07	4.093	21.21	10.57	20.05	22.21	29.5	33.42	40.46	12.01	14.27	15.87	47.58	13.81	10.43	7.977	18.4	16.02	52.34	49.12	48.2	54.99	47.1	60.77	33.66	28.15	35.08	28.66	28.1	33.71	62.19	79.96	78.9	27.12	37.78	32.63	44.99	38.42	52.82	39.58	33.53	38.4
8.4	22.55	24.57	22.59	10.66	16.08	14.99	24.89	29.74	36.56	20.81	15.13	6.239	11.31	9.69	11.89	15.29	13.97	18.75	15.63	27.47	28.15	49.59	62.8	84.59	24.92	26.29	30.76	56.72	67.12	64.6	72.08	98.18	96.59	20.7	29.85	33	43.39	55.74	62.86	4.34	4.364	108.3

## Sheet: ROS without preincubation
	CTRL																		PMA
6.1	1.19654	1.03445	1.03167	0.946738	0.97463	0.856121	0.14644	0.13741	0.145056	0.161983	0.153798	0.149468							1.50841	1.26013	1.53923	1.13672	1.12882	1.11426	0.756452	0.811701	0.818996	1.16653	1.05893	1.05767
6.4	1.35405	1.08594	1.04848	0.969515	0.933721	0.982073	0.35312	0.259899	0.271778	0.368778	0.340592	0.383846							1.14468	1.28799	1.5717	1.16226	1.12507	1.12749	1.04255	1.06107	1.34294	0.803781	1.13308	1.16059
6.7	1.0051	1.18481	0.943948	0.162001	0.403411	0.30187	0.359198	0.319762	0.286155	0.394141	0.363794	0.39568							1.06658	1.02384	1.35568	0.793662	0.990403	0.971193	1.09315	1.00161	0.833411	0.969307	1.00905	1.14033
7	0.986894	0.981436	0.946219	0.527525	0.853514	0.717512	0.397191	0.361008	0.392759	0.390177	0.437217	0.413066							1.02608	1.0414	1.26623	1.2423	0.918848	1.16048	1.11338	1.12474	1.03279	1.00427	1.20527	1.0888
7.4	1.16688	1.28679	1.26865	0.776007	0.720701	0.746301	0.804263	0.718507	0.817652	0.691045	0.687588	0.658304	0.381177	0.412613	0.369181	0.390626	0.387628	0.389971	0.884127	0.977702	1.13817	0.928064	0.998449	1.07349	0.956828	1.01374	1.02943	1.14818	0.94423	0.907588	1.01428	0.984045	1.00167	0.995984	1.03192	0.9721
7.8	1.17212	1.21485	1.14966	0.0505294	0.723049	0.743815	0.387762	0.342874	0.358448	0.349174	0.317784	0.302918							1.065	0.979787	1.27525	0.973695	0.968609	1.05114	0.91484	0.948757	0.924106	0.99034	0.983796	1.01522
8.1	1.21482	1.22751	1.22751	0.71878	0.763763	0.787508	0.384217	0.480188	0.407391	0.402426	0.415562	0.449955							0.811812	0.903913	1.14085	0.905416	0.940784	1.05114	1.01428	0.959542	1.04148	1.03879	1.23674	0.995934
8.4	0.791663	1.24979	1.14093	0.596917	0.620875	0.70214	0.431273	0.38324	0.364434	0.381608	0.437214	0.426136							1.02879	1.38759	1.44988	0.681797	0.979952	1.00388	1.055	1.06855	0.920942	1.27293	1.06119	1.27587

## Sheet: ROS preincubation
	CTRL															PMA
6.1	0.085767	0.0492136	0.0553683	0.262898	0.160996	0.105714	0.125346	0.118406	0.112058	0.0025254	-0.0002553	0.00116928	0.219146	0.224874	0.265273	0.435378	0.378108	0.253237	0.319581	0.344786	0.336853	0.624161	0.589977	0.638782	0.114187	0.0691819	0.120376	0.291682	0.248568	0.316131
6.4	0.241018	0.214527	0.217028	0.193041	0.134797	0.128781	0.128876	0.10696	0.117028	0.130191	0.107184	0.117344	0.290844	0.240241	0.338953	0.870191	0.797075	0.825991	0.449197	0.412016	0.526624	0.751577	0.67778	0.601605	0.606136	0.396721	0.36819	0.420322	0.502523	0.421154
6.7	0.213257	0.207859	0.240829	0.720876	0.49554	0.463056	0.438248	0.424124	0.391942	0.512899	0.393823	0.438754	0.487851	0.635202	0.5936	0.698216	0.726384	0.675313	1.00091	0.948078	0.828791	1.03266	1.0379	0.917462	0.73322	0.664275	0.608396	0.57243	0.672763	0.638528
7	0.410042	0.368502	0.33291	0.578528	0.373173	0.687665	0.534836	0.554836	0.667762	0.498434	0.482759	0.523374	0.637169	0.81797	0.784047	0.914233	0.878553	0.864945	0.902659	0.761536	0.711617	1.22343	1.18453	0.952755	1.15137	1.05774	1.09032	0.643486	0.739824	0.624594
7.4	0.430004	0.448162	0.396752	1.06592	0.650039	0.662076	0.487709	0.514464	0.708508	0.662534	0.625894	0.635508	1.36963	0.944048	0.97431	1.09058	1.06394	0.845475	0.974133	0.911437	1.11443	0.917457	1.06806	1.01448	1.09595	0.922922	0.981131	0.867563	0.938679	1.19376
7.8	0.599492	0.624478	0.59604	0.811395	0.777766	0.68305	0.730583	0.811931	0.781803	0.664404	0.641073	0.66847	1.077	0.975438	0.995365	0.909102	0.825094	0.795497	0.98274	0.856655	0.734492	0.986336	1.03979	0.929592	0.920517	0.95065	0.937459	0.833079	0.864487	0.921697
8.1	0.654878	0.608859	0.651263	1.04244	0.990696	0.875642	0.498155	0.547676	0.818307	0.698038	0.652069	0.770919	1.25517	0.535518	0.909776	1.1479	0.92564	0.902134	1.53808	1.40496	1.17633	0.998156	0.981555	1.00316	0.944103	0.858573	0.8813	0.565421	0.582066	1.4609
8.4	0.811506	0.882826	0.736832	0.0465258	0.117142	0.0290174	0.627538	0.67104	0.655793	0.656299	0.560203	0.592081	1.34921	1.04119	1.66553	1.60367	1.08847	0.925669	0.0791219	0.0352569	0.0539757	1.03076	1.04227	0.992492	1.14883	1.00991	1.08703	2,5572492*	4,6954632*	1.11852

## Sheet: CCL2 Dot Blot
	CTRL																				PMA
6.4	0.105468	0.112198	0.769404	0.658097	0.440666	0.362676	0.444143	0.592534									1.76487	1.32654	0.061917	0.090813	3.10357	2.68409	13.766	12.0506	4.74492	3.80739	3.46244	3.09858									5.13331	6.1896	0.742067	0.964645
7.4	0.213557	0.206644	0.692337	0.660731	0.164425	0.188345	0.06515	0.103252	0.050055	0.048834	0.192825	0.204328	0.224228	0.206547	0.326537	0.449371	1.36703	0.965165	0.062608	0.06309	0.777772	1.22223	1.00482	0.995178	0.992188	1.00781	0.984947	1.01505	1.04589	0.954111	0.939203	1.0608	1.06785	0.932152	1.15358	0.846422	1.16823	0.831773	1.22079	0.779213
8.4	0.247983	0.222129	0.701465	0.714479	0.126066	0.112034	0.077488	0.108204									0.734454	0.706837	0.015879	0.022264	0.785518	0.913181	0.733043	0.803944	0.749035	0.762455	0.722326	0.50163									1.15813	1.02745	0.587518	0.541317

## Sheet: IL1b Dot Blot
	CTRL										PMA
6.4	0.238225	0.122223	0.047462	0.105825	0.155706	0.115512	0.799293	0.766541	0.052646	0.053993	4.98878	2.96508	0.750665	0.018249	1.32578	1.55892	20.44	15.678	1.09648	0.718814
7.4	0.067524	0.128681	0.034479	0.032247	0.05453	0.062746	1.11719	0.848899	0.067752	0.041831	0.802628	1.19737	1.11796	0.88204	0.973716	1.02628	1.025	0.975002	1.10219	0.897807
8.4	0.089678	0.112426	0.053558	0.043025	0.146685	0.182051	0.641255	0.397285	0.008963	0.008448	1.3844	1.15552	0.748978	0.85604	0.280401	0.308337	1.02713	0.835138	0.80637	0.518733

## Sheet: MPO Dot Blot
	CTRL																																								PMA
6.1	0.0954678	0.0835078	0.0863794	0.154209	0.0703014	0.106564	0.0348592	0.0434881																																	3.06937	3.41876	1.9059	1.90624	2.68358	2.94663	4.17969	4.20436
6.4	0.0940347	0.109904	0.287939	0.248515	0.330377	0.195818	0.351995	0.447385	0.0736371	0.115238																															1.85453	2.61602	5.20186	4.61836	1.93716	2.04851	2.76451	2.94908	2.41078
6.7	0.0811298	0.0982613	0.213162	0.196682	0.202809	0.181811	0.411036	0.465242																																	1.96616	2.55629	3.15651	2.85382	1.83831	1.95892	3.57031	3.97255
7	0.373939	0.435078	1.79216	1.94821	0.265991	0.517532	0.040684	0.0468651	0.0255271	0.0166131	0.284313	0.284864	0.104952	0.0952429																											1.12091	0.184791	0.732388	0.715134	1.23288	1.37967	2.42925	2.17936	1.75862
7.4	0.437092	0.221533	0.515966	0.508939	0.33486	0.495249	0.0559184	0.0459042	0.0512193	0.0380001	0.0573905	0.0417793	0.0439939	0.0504132	0.0561451	0.0495645	0.0411111	0.0382217	0.0783317	0.0577702	0.0428388	0.0495747	0.0586903	0.0429685	0.0363347	0.0374289	0.0632074	0.0623586	0.102656	0.0884423	0.129112	0.118818	0.379849	0.383857	0.0907387	0.100505	0.0316424	0.0253814	0.0830619	0.0627985	0.944819	1.05518	1.17753	0.822473	0.960612	1.03939	0.542659	1.45734	0.953193
7.8	1.00137	0.0517435	0.0436856	0.0620499	0.0563211	0.112655	0.0298332	0.0244597																																	0.843306	0.833938	0.80005	0.920279	1.85867	0.982565	1.00168	1.03485
8.1	0.0474064	0.0576199	0.0438557	0.0341759	0.0415678	0.0508082																																			0.724146	0.913192	1.02196	0.639238	1.32478	1.13667	1.08347	1.02679
8.4	0.0468567	0.0394852	0.050063	0.0581183	0.0407447	0.0340852	0.0485111	0.0397338	0.0713799	0.0581602																															0.675264	1.0838	1.07304	0.936717	1.11584	0.866369	1.14877	0.719532	0.62378
[truncated: 31 more columns]

## Sheet: NE Dot Blot
	CTRL																																						PMA
6.1	0.192665	0.224999	0.506607	0.054863	0.150857	0.240338	0.23414	0.071986																															4.43489	2.70399	3.1378	6.6081	5.84469	1.96509	4.66553	4.99707
6.4	0.27555	0.856551	0.381496	0.468145	0.237624	0.952302	0.26134	0.70687																															2.17505	6.1958	2.27712	2.03747	2.40297	6.15404	2.29026	2.68059
6.7	0.27859	0.643042	0.254099	0.411442	0.232847	0.478447	0.202143	0.638989																															4.6291	2.45341	1.98903	2.25065	7.30578	1.57275	2.09919	2.84664
7	0.295845	1.37947	0.49394	0.149487	0.344361	0.380976	0.779761	0.959251	0.110392	0.440616	0.316053	0.144066	0.386248	0.139218																									1.10565	1.37867	1.92238	0.508432	1.13547	1.0625	0.205051	2.17835	1.35422	2.33512	1.65875
7.4	0.359176	0.998726	0.817244	0.133197	0.367776	0.213114	0.509805	0.12242	0.082668	0.181346	0.08589	0.349495	0.035065	0.154113	0.458262	0.183481	0.387767	0.291027	0.122544	0.371822	1.12929	0.975263	0.196809	0.570884	0.153417	0.763998	0.150473	0.08071	0.121487	0.117157	0.130358	0.043405	0.122234	0.397017	0.144763	0.559858	0.277239	0.154189	0.997685	0.770971	1.09406	0.918019	0.916839	1.01506	0.87456	0.944067	1.23296	0.9718	0.94142
7.8	0.154027	0.100761	0.328625	0.045726	0.116216	0.133076	0.223206	0.051463																															0.221328	1.1577	0.963052	0.909049	0.775838	1.06192	0.784142	1.038
8.1	0.162631	0.63977	0.108583	0.105606	0.110647	0.685333	0.102149	0.059108																															0.917613	1.08933	1.00583	1.03313	0.98225	1.06618	1.13632	0.596355
8.4	0.247376	0.719308	0.116159	0.085996	0.216737	0.858233	0.097849	0.079532																															0.63474	0.853341	0.831931	0.913755	0.543727	0.828294	0.710349	0.877617
[truncated: 27 more columns]

## Sheet: LL37 Dot Blot
	CTRL																																		PMA
6.1	0.0351399	0.0336951	0.0422552	0.0409087	0.0706379	0.0680291	0.040584	0.0596078																											2.09984	1.83757	1.04315	1.22711	1.67101	1.68868	0.842014	0.806564
6.4	0.0144017	0.0141016	0.0652963	0.0749337	0.0663763	0.0908635	0.249832	0.200706	0.0217126	0.0155733																									1.27613	1.10777	1.19057	1.2963	1.36644	1.33267	7.51973	3.85684	2.03847	2.19386
6.7	0.0300205	0.0286302	0.0545999	0.0524298	0.0630005	0.0361373	0.203404	0.167357																											1.2189	1.0578	0.901213	0.905086	0.998978	0.711421	3.23699	2.04213
7	0.166312	0.137	0.0382449	0.0383839	0.0261802	0.0272132	0.0637779	0.0652271																											1.28229	1.41956	0.864359	1.01468	1.09369	1.21581	0.747774	0.787895
7.4	0.100523	0.0969124	0.0280007	0.0238646	0.0388194	0.0775914	0.0359657	0.051216	0.0335533	0.0311249	0.102796	0.107652	0.0368933	0.0422106	0.0349377	0.0347555	0.0557187	0.0463179	0.0587792	0.0590466	0.156134	0.153411	0.0555318	0.0631613	0.166543	0.102963	0.0450008	0.0447442	0.0394824	0.0502299	0.191558	0.199034	0.042553	0.0256864	0.951087	1.04891	1.01826	0.981737	0.728745	1.27126	0.846511	1.15349	1.0568	0.943199	1.00262	0.997381	0.947493	1.05251	1.14289
7.8	0.0256993	0.0252038	0.0584954	0.0801491	0.062157	0.082315	0.0445368	0.0563392																											0.319205	0.294978	0.576952	0.517973	1.32749	1.51885	0.655259	0.571519
8.1	0.00751725	0.00823105	0.0334541	0.0282353	0.14944	0.144291	0.0412002	0.0398259																											0.78868	0.716235	0.828565	0.711656	1.64843	1.55776	0.521385	0.622122
8.4	0.00858813	0.00952954	0.0318994	0.0272233	0.152009	0.144626	0.0549859	0.0520909	0.0309077	0.109012																									0.294618	0.2477	1.87281	1.40451	1.64843	1.55776	0.521385	0.622122	0.879129	0.916031
[truncated: 19 more columns]

## Sheet: MMP9 Dot Blot
	CTRL																																		PMA
6.1	0.167326	0.160991	0.154235	0.155825	0.338865	0.343266	0.120402	0.127048																											3.37817	3.60013	1.74667	1.72106	3.03447	2.39268	2.23793	2.09733
6.4	0.131943	0.105587	0.297121	0.223253	0.12059	0.117956	0.431067	0.488402	0.164928	0.174735																									2.23793	2.09733	3.60069	3.31885	1.62746	1.94316	6.96931	5.85941	4.37253
6.7	0.248959	0.252451	0.262308	0.217661	0.077638	0.086225	0.479404	0.506419																											2.09767	2.11806	1.82424	0.922529	1.18353	1.13802	2.71698	2.5558
7	0.390815	0.326736	0.061265	0.061766	0.657272	0.654938	0.396011	0.405797																											1.58435	0.751655	0.946483	2.20442	2.13086	2.11564	2.10369
7.4	0.16507	0.164598	0.060798	0.054159	0.660053	0.205932	0.145293	0.152909	0.077843	0.084135	0.306306	0.212265	0.406727	0.299885	0.89351	0.863533	0.697199	0.708686	0.379323	0.374329	0.370301	0.389794	0.075687	0.086033	0.401776	0.389303	0.106115	0.117384	0.066205	0.074495	0.483999	0.454833	0.094945	0.110586	0.824718	1.17528	0.982986	1.01701	0.907531	1.09247	1.0352	0.964805	1.07639	0.923608	1.03255	0.96745	0.978185	1.02181	0.997997
7.8	0.156926	0.147317	0.127061	0.135462	0.370923	0.379317	0.066529	0.06938																											0.60396	0.586106	0.907539	1.11724	0.536804	0.583407	0.828137	0.90856
8.1	0.131095	0.140888	1.13914	0.995702	0.339834	0.425238	0.119595	0.124219																											1.13807	0.802447	1.02837	1.07666	0.907573	1.03574	0.510241	0.5594
8.4	0.237728	0.186393	1.09845	1.26953	0.334615	0.383917	0.147865	0.138024	0.151848	0.08777																									0.170074	0.215779	3.5519	3.45	1.22617	1.31043	0.428392	0.544961	0.822515	0.841556
[truncated: 19 more columns]

[truncated: 6 more sheets: Nexinhib MPO, Nexinhib LL37, Nexinhib MMP9, CD63 polarization, relative CD63 polarization, SYTOX Green 50 nM]
